# Supplementary material for: Indoor Location Data for Tracking Human Behaviours: A Scoping Review
Source: Sensors (Basel). 2022 Feb 5;22(3):1220. doi: 10.3390/s22031220 (PMC8839091; doi:10.3390/s22031220)
Supplement: Supplementary file 1 [file sensors-22-01220-s001.zip]

Archive with 1 entries (1 files):
- sensors-1529145-supplementary.xlsx
