# Supplementary material for: Indoor Location Data for Tracking Human Behaviours: A Scoping Review
Source: Sensors (Basel). 2022 Feb 5;22(3):1220. doi: 10.3390/s22031220 (PMC8839091; doi:10.3390/s22031220)
Supplement: Supplementary file 1 [file sensors-22-01220-s001.zip › sensors-1529145-supplementary.xlsx]

## Sheet: Supplementary Table
	RTLS Feature Categories and References
Proximities	Paper References	#	Trajectory	Paper References	#	Activity Levels	Paper References	#	Dwell Time	Paper References	#
Duration of Contact - Time spent together, Indvidual Relation Index (the time in a day that two people spent in the same position; normalized by the amount of other people on-site for the day), Social contact stability (The correlation of the duration of each child’s contact with every other child over observation days.	Jorge 2019 Bellini 2020 Messinger 2019 Lanir 2013	4	Sequence of Location	Gochoo 2017 a Tan 2017 Li 2017 Paolanti 2017 Dogan 2019 Zhang 2017 Fang 2020 Judah 2017 Akl 2017 Dawadi 2016 Lymberopoulos 2011 Feng 2020 a Nakahara 2012 Booth 2019 Dogan 2020 Fahad 2013 Yoshimura 2014 Yoshimura 2019 Kanda 2007 Martella 2017	20	Motion Sensor Activation (by number)	Kaye 2012 Aramendi 2018 Petersen 2014 Enshaeifar 2018 Fiorini 2017 Akl 2015 a Dodge 2012 Fahad 2013 Hayes 2008 Xu 2020 Alberdi 2018 Eisa 2017 Akl 2016	13	Time spent in location (by location type)	Takai 2011 Akl 2017 Takai 2013 Eisa 2017 Takai 2010 Feng 2020 a Takai 2012 Gochoo 2017 b Zuo 2015 Gu 2019 Lymberopoulos 2011 Arslan 2018 b Booth 2019 Dogan 2020 Feng 2020 b Li 2016 Liu 2020 Paolanti 2017 Tan 2017 Yang 2019 Nakahara 2012 Yoshimura 2014 Kanda 2007 Lanir 2013 Martella 2017	25		Legend: Black - Health Status Monitoring Purple - Consumer Behaviour Blue - Developmental Behaviour Green - Safety and Efficiency
Frequency of Interaction	Jorge 2019 Kanda 2007	2	Path Tortuosity	Kearns 2016 Kearns 2010 Kearns 2012	3	Motion Sensor Activation - by location (maps)	Galambos 2013 Rantz 2011 Gochoo 2017 c Skubic 2015	4	Time spent in location (social)	Jansen 2017 Okada 2019 Yang 2020 Grunerbl 2011	4
Number of visitors, Number of people detected	Li 2016 Skubic 2015 Kanda 2007	3	Repetition of Path	Cheng 2019 Vuong 2014 Gochoo 2017 b	3	Heatmap, Spatial Activity Distribution	Hwang 2019 Messinger 2019	2	Time spent in overall location	Eisa 2017 Gu 2019 Takai 2011 Takai 2012 Takai 2013 Cheng 2013 Liu 2020 Jeong 2020 Yoshimura 2019 Kanda 2007 Lanir 2013	11
Proximity to objects	Judah 2017 Martella 2017	2	Entropy	Cheng 2019 Vuong 2014 Enshaeifar 2018 Gochoo 2017 b	4	Activity Duration	Xu 2020 Dawadi 2016 Yahaya 2019	3	Time out of location	Galambos 2013 Gochoo 2017 a Dodge 2012 Skubic 2015	4
Speed of Contact	Jorge 2019	1	Movement Direction			Activity Duration (focus on sleep)	Alberdi 2018 Aramendi 2018	2	Time spent stationary	Kaneko 2018 Ramezani 2019	2
Social Contact Radius	Messinger 2019	1	Pairs of opposite motion in one session	Vuong 2014 Gochoo 2017 b	2	Frequency of Visits	Liu 2020 Cheng 2013 Alberdi 2018 Lopez-de-Teruel 2017 Jeong 2020 Gochoo 2017 a Tan 2017 Yang 2020 Aramendi 2018 Bowen 2016 Dogan 2020 Grunerbl 2011	12	Time betwenn sensor activations	Fiorini 2017	1
Radial Distribution (The ratio of the observed distance between children divided by the distance expected by chance. Chance is based the expected distance between children based on their individual location distribution.)	Messinger 2019	1	Turning Angle	Arslan 2018 a	1	Distance Travelled	Jeong 2016 Bowen 2016 Kearns 2012 Bowen 2018 Bowen 2019 Aramendi 2018 Jeong 2020 Li 2017 Paolanti 2017 Gochoo 2017 b Alberdi 2018 Nakahara 2012 Yoshimura 2014	13
Transitivity (the likelihood that two individuals have a tie if they have a tie with a third person)	Messinger 2019	1	Clockwise or Anti-Clockwise	Kholod 2011	1	Movement speed, Walking speed	Jeong 2020 Yang 2019 Dodge 2012 Akl 2015 a Akl 2015 b Bowen 2018 Bowen 2019 Jeong 2016 Kaye 2012 Arslan 2018 a Arslan 2018 b Bowen 2016 Gochoo 2017 b	13
			Movement Direction, Velocity, Acceleration	Popa 2013 Messinger 2019 Arslan 2018 b	3	Time spent walking	Ramezani 2019 Hayes 2008 Bowen 2016	3
						Number of locations visited	Yang 2020 Liu 2020 Kanda 2007 Lanir 2013	4
						Number of Transitions between regions	Gochoo 2017 b Jansen 2017 Petersen 2014 Grunerbl 2011 Yang 2019	5	Legend: Black - Health Status Monitoring Purple - Consumer Behaviour Blue - Developmental Behaviour Green - Safety and Efficiency
						Furthest Distance Achieved	Yang 2020	1
						Interruptions to Acvity (number and length)	Yahaya 2019	1
						Time of activity ex. morning, lunch, Monday, weekend, etc.	Yahaya 2019 Lopez-de-Teruel 2017 Akl 2015 a Fiorini 2017 Xu 2020 Liu 2020 Yang 2020	7
Total Papers		15	Total Papers		37	Total Papers		83	Total Papers		47
